# Supplementary material for: Comparison of Bacterial Microbiota in Raw Mare’s Milk and Koumiss Using PacBio Single Molecule Real-Time Sequencing Technology
Source: Front Microbiol. 2020 Oct 27;11:581610. doi: 10.3389/fmicb.2020.581610 (PMC7652796; doi:10.3389/fmicb.2020.581610)
Supplement: Supplementary Table 2 — The significance score of the 42 microbial species and predicted metagenomic functions generated by the Random Forest model. [file Table_2.XLSX]

## Sheet: func.l2.Group.sig.meanTests
Name	Importance	Mean for those with koumiss	Mean for the raw mare's milk
Acinetobacter johnsonii	0.00246239	0.176621	1.00967
Acinetobacter lwoffii	0.0248575	0.0284154	1.72894
Brevibacillus agri	0.00155561	0.000855864	0.0615274
Brevundimonas mediterranea	0.0145448	0.00092569	0.0721044
Cell motility	0.00185155	0.000324765	0.00242201
Chryseobacterium haifense	0.00423168	0.00216479	0.0508372
Chryseomicrobium imtechense	0.00416707	0.0010973	0.195042
Curvibacter lanceolatus	0.00484223	0.0135698	0.388513
Cutibacterium acnes	0.00285074	0.0239234	0.411034
Infectious disease parasitic	0.0129899	2.22294e-05	0.000253347
Janthinobacterium lividum	0.00121839	0	0.0309152
Lactobacillus plantarum	0.00311366	0.00512748	0.128856
Luteimonas tolerans	0.00365358	0.00171173	0.137061
Macrococcus caseolyticus	0.00271743	0.0811609	2.07193
Metabolism of cofactors and vitamins	0.00248564	0.0258898	0.0333115
Metabolism of terpenoids and polyketides	0.00270151	0.00727538	0.00848948
Methylorubrum rhodesianum	0.00202027	0	0.0807647
Moraxella osloensis	0.00695854	0.248652	0.632135
Not included in regular maps	0.00141104	1.59305e-05	9.13947e-05
Nucleotide metabolism	0.00246467	0.0355882	0.0304194
Protein families genetic information processing	0.00128545	0.188766	0.170735
Protein families metabolism	0.00198055	0.0623343	0.0591797
Replication and repair	0.000878478	0.0348741	0.0290071
Signal transduction	0.0045589	0.0141639	0.0199448
Staphylococcus aureus	0.00426805	0.00358878	3.03412
Staphylococcus capitis	0.0103312	0.0102675	0.267665
Staphylococcus epidermidis	0.0114492	0.00312119	0.101771
Staphylococcus equorum	0.0075133	0.0101891	2.73502
Staphylococcus saprophyticus	0.011092	0.00208395	4.241
Staphylococcus sciuri	0.00383202	0.000427932	2.69073
Staphylococcus succinus	0.0199486	0.00647272	4.29208
Staphylococcus vitulinus	0.00809067	0.0125725	3.63999
Staphylococcus warneri	0.0115807	0.00269326	0.145543
Staphylococcus xylosus	0.00505571	0	0.383476
Streptococcus oralis	0.00375608	0.000626219	0.0906989
Substance dependence	0.00641194	4.66673e-06	4.59131e-05
Thermus scotoductus	0.00972187	0.0112825	0.609272
Transport and catabolism	0.00162557	0.000816134	0.00182096
unclassified	0.0175438	0.879892	7.44431
Unclassified genetic information processing	0.00170336	0.0152425	0.0119933
Infectious_disease	0.000829018	0.00053992	0.000853114
Transcription	0.00126852	0.00232828	0.00192188
